# Supplementary material for: Exploring targeted therapy in retinal vasculopathy with cerebral leukoencephalopathy: a case report and review of literature
Source: Front Immunol. 2026 Jan 14;16:1707532. doi: 10.3389/fimmu.2025.1707532 (PMC12847430; doi:10.3389/fimmu.2025.1707532)
Supplement: Supplementary file 1 [file Table1.xlsx]

## Sheet: Hoja1
Genes associated with immune-mediated diseases analyzed
ACP5	ACTB	ADA	ADAM17	AICDA	AIRE	AK2	AP3B1	AP3D1	APOL1	ATAD3A	ATM	B2M	BCL10	BLM	BLNK	BRCA1	BRCA2	BRIP1	BTK
C1QA	C1QB	C1QC	C1R	C1S	C3	C5	C6	C7	C8A	C8B	C9	CARD11	CARD14	CARD9	CASP10	CASP8	CCBE1	CD19	CD27
CD3D	CD3E	CD3G	CD40	CD40LG	CD46	CD55	CD59	CD79A	CD79B	CD81	CD8A	CDC42	CEBPE	CFB	CFD	CFH	CFHR1	CFHR5	CFI
CFP	CFTR	CHD7	CHUK	CIITA	CLCN7	CLPB	CORO1A	CSF2RA	CSF3R	CTC1	CTLA4	CTSC	CXCR4	CYBA	CYBB	DCLRE1C	DEF6	DIAPH1	DKC1
DNASE1L3	DNASE2	DNMT3B	DOCK8	ELANE	ELF4	ERCC4	EXTL3	FADD	FANCA	FANCB	FANCC	FANCD2	FANCE	FANCF	FANCI	FANCL	FANCM	FAS	FAT4
FCN3	FERMT1	FERMT3	FOXN1	FOXP3	FPR1	G6PC3	G6PD	GATA2	GFI1	HAX1	ICOS	IFIH1	IFNAR1	IFNAR2	IFNG	IFNGR1	IFNGR2	IGLL1	IKBKB
IKBKG	IKZF1	IKZF3	IL10	IL10RA	IL10RB	IL12B	IL12RB1	IL12RB2	IL17F	IL17RA	IL1RN	IL21R	IL23R	IL2RA	IL2RB	IL2RG	IL36RN	IL6R	IL6ST
IL7R	IRAK4	IRF4	IRF8	ITCH	ITGB2	ITK	JAK3	KDM6A	KMT2A	KMT2D	KRAS	LAMTOR2	LCK	LIG1	LIG4	LPIN2	LRBA	LYST	MAGT1
MALT1	MAP3K14	MASP2	MCM4	MECOM	MEFV	MOGS	MSH6	MTHFD1	MVK	MYD88	NBAS	NCF2	NCF4	NCSTN	NFKB2	NFKBIA	NHEJ1	NLRP1	NLRP12
NLRP3	NOD2	NOS2	NRAS	OAS1	ORAI1	OSTM1	PALB2	PARN	PAX1	PDCD1	PEPD	PIK3CD	PIK3R1	PLCG2	PMS2	PNP	POLD1	POLE2	POLR3A
POU2AF1	PRF1	PRKDC	PSENEN	PSMB8	PSTPIP1	PTEN	PTPRC	RAB27A	RAC2	RAD51	RAD51C	RAG1	RAG2	RANBP2	RASGRP1	REL	RFX5	RFXANK	RFXAP
RHOG	RHOH	RNASEH2A	RNASEH2B	RNASEH2C	RNF168	RTEL1	SAMD9	SAMHD1	SBDS	SEMA3E	SERPING1	SH2D1A	SH3BP2	SKIV2L	SLC29A3	SLC35C1	SLC46A1	SLC7A7	SLX4
SMARCAL1	SNX10	SP110	SPI1	SPINK5	SRP72	STAT1	STAT3	STAT5B	STIM1	STK4	STN1	STX11	STXBP2	SYK	TAP2	TAZ	TBK1	TBX1	TBX21
TCF3	TCIRG1	TCN2	TERC	TERT	TET2	TFRC	TGFB1	TGFBR1	TGFBR2	THBD	TICAM1	TINF2	TIRAP	TLR3	TMC6	TMC8	TMEM173	TNFRSF11A	TNFRSF13B
TNFRSF13C	TNFRSF1A	TNFRSF9	TNFSF11	TP53	TRAF3	TRAF3IP2	TREX1	TRNT1	TTC37	TYK2	UBA1	UNC13D	UNC93B1	UNG	USB1	VPS13B	WAS	WIPF1	WRAP53
XIAP	XRCC2	ZAP70	ZBTB24
Supplementary Table 1. 304 genes associated with immune-mediated diseases that were differentially analyzed in the patient by clinical exome.
