# Supplementary material for: Exploring targeted therapy in retinal vasculopathy with cerebral leukoencephalopathy: a case report and review of literature
Source: Front Immunol. 2026 Jan 14;16:1707532. doi: 10.3389/fimmu.2025.1707532 (PMC12847430; doi:10.3389/fimmu.2025.1707532)
Supplement: Supplementary file 2 [file Table2.xlsx]

## Sheet: Hoja1
Criteria	Criteria description	p.Val235fs in TREX1 our patient
PVS1	Null variant (nonsense, frameshift, canonical +/−1 or 2 splice sites, initiation codon, single or multi-exon deletion) in a gene where loss of function is a known mechanism of disease	p.Val235fs is a frameshift variant and the impairment of TREX1 C-terminal domain is associated with pathogenesis of RVCL-S (1)
PS3	Well-established in vitro or in vivo functional studies supportive of a damaging effect on the gene or gene product	It has been described that p.Val235fs TREX1 protein is diffusely distributed in the cytosol and the nucleus, while the wild type is localized in the perinuclear region (1). Also, in engineered mouse model with this variant, glycosylation defects have been observed (7)
PS4	The prevalence of the variant in affected individuals is significantly increased compared to the prevalence in controls	p.Val235fs is the most frequent variant identified in patients with RVCL-S, according to review of the literature (9)
PM2	Absent from controls (or at extremely low frequency if recessive) in Exome Sequencing Project, 1000 Genomes or ExAC	No reports of asymptomatic individuals, nor homozygotes. The allele frequency is 0.0001239% and there are no identified homozygotes (GnomAD)
PP4	Patient’s phenotype or family history is highly specific for a disease with a single genetic etiology	Patients phenotype is highly compatible with RVCL-S
PP5	Reputable source recently reports variant as pathogenic, but the evidence is not available to the laboratory to perform an independent evaluation	There are 4 submissions in ClinVar that report the variant as Pathogenic and the most frequent variant in individuals with RVCL-S (9)
Supplementary Table 2. ACMG criteria applied for the classification of the TREX1 variant identified in the patient (p.Val235fs). The variant meets criteria to be classified as pathogenic.
