# Supplementary material for: Exploring targeted therapy in retinal vasculopathy with cerebral leukoencephalopathy: a case report and review of literature
Source: Front Immunol. 2026 Jan 14;16:1707532. doi: 10.3389/fimmu.2025.1707532 (PMC12847430; doi:10.3389/fimmu.2025.1707532)
Supplement: Supplementary file 3 [file Table3.xlsx]

## Sheet: Hoja1
	Patient (June 2023)	Patient (June 2024)	Patient's daughter (June 2024)
CXCL10	0.64	-0.50	2.43
DDX60	0.26	0.53	0.53
EPSTI1	0.71	0.17	0.96
GBP1	2.23	0.23	2.38
HERC5	-0.20	-0.22	-0.27
HERC6	-0.18	0.20	0.20
IFI27	-0.43	-0.42	-0.41
IFI44	0.05	-0.17	0.08
IFI44L	-0.34	-0.45	-0.41
IFI6	-0.76	-0.76	-0.91
IFIT1	-0.45	-0.19	-0.17
IFIT2	-1.13	-0.78	-0.74
IFIT3	-0.63	-0.46	-0.18
IFIT5	-0.06	-0.16	0.07
ISG15	-0.56	-0.72	-0.56
LAMP3	-0.95	-0.91	-0.13
LY6E	1.33	-0.48	-0.69
MX1	-0.41	-0.50	-0.58
OAS1	2.59	1.02	0.15
OAS2	0.22	-0.97	-1.15
OAS3	0.28	-0.35	-0.39
OASL	-0.36	-0.78	-0.74
RSAD2	-0.44	-0.44	-0.29
RTP4	-0.30	-0.52	0.66
SIGLEC1	-0.01	-0.38	-0.53
SOCS1	1.86	-2.00	0.43
SPATS2L	0.28	-1.43	-1.03
USP18	-0.51	-1.35	-0.94
CIITA	-2.13	-1.69	-2.31
CXCL9	5.06	-0.10	1.9
IFNA2	0.81	NA	NA
STAT1	1.62	-0.37	0.42
28 IRG global z-score*	-0.19	-0.46	-0.28
6 IRG z-score**	-0.44	-0.43	-0.41
3/25 NF-κB ratio***	0.20	0.12	0.20
* A result > 1.73 for the 28 IRG global z-score is considered positive
** A result > 1.97 for the 6 IRG z-score is considered positive
*** A result > 0.16 for the 3/25 NF-κB ratio is considered positive
Supplementary Table 3. IFN signature results in the patient and his daughter. The patient was evaluated in June 2023 (during treatment with methotrexate and pre-treatment with ruxolitinib) and in June 2024 (during treatment with ruxolitinib). His daughter was only evaluated in June 2024, with no treatment. The table shows the individual gene z-scores, the 28 IRG global z-score, the 6 IRG z-score …
